# Supplementary material for: Intracardiac echocardiography Chinese expert consensus
Source: Front Cardiovasc Med. 2022 Oct 6;9:1012731. doi: 10.3389/fcvm.2022.1012731 (PMC9584059; doi:10.3389/fcvm.2022.1012731)
Supplement: Supplementary file 1 [file Presentation_1.zip]

Archive with 13 entries (12 files):
- Presentation 1/
- Presentation 1/flowchart 10ú║ LVAD.tif
- Presentation 1/flowchart 11ú║ Myocardial biopsy.tif
- Presentation 1/flowchart 12ú║ lead extraction.tif
- Presentation 1/flowchart 1ú║ Transseptal Puncture.tif
- Presentation 1/flowchart 2ú║ AF ablation.tif
- Presentation 1/flowchart 3ú║ Cryoballoon ablation.tif
- Presentation 1/flowchart 4ú║Ventricular Arrhythmia ú¿papillary muscleú⌐.tif
- Presentation 1/flowchart 5ú║PFO closure.tif
- Presentation 1/flowchart 6ú║ TAVR.tif
- Presentation 1/flowchart 7ú║Pulmonary Valve Intervention.tif
- Presentation 1/flowchart 8ú║TR intervention by k-clip.tif
- Presentation 1/flowchart 9ú║ LAAC.tif
